# Supplementary material for: CHKB-AS1 enhances proliferation and resistance to NVP-BEZ235 of renal cancer cells via regulating the phosphorylation of MAP4 and PI3K/AKT/mTOR signaling
Source: Eur J Med Res. 2023 Dec 14;28:588. doi: 10.1186/s40001-023-01558-w (PMC10720114; doi:10.1186/s40001-023-01558-w)
Supplement: Supplementary file 1 — Additional file 1. Differentially expressed lncRNAs. [file 40001_2023_1558_MOESM1_ESM.xls]

Gene_id	readcount_OE786	readcount_NC786	log2FoldChange	pval	padj	Transcript ID	Gene ID	Gene Symbol	Transcript Status
ENST00000608779	0.304257638	4.85343406	3.9956	0.020251	1	ENSG00000224356		Annotated_lncRNA
ENST00000660533	0.304257638	4.011966446	3.7209	0.047787	1	ENSG00000250903		Annotated_lncRNA
ENST00000659479	0.304257638	3.999673159	3.7165	0.048001	1	ENSG00000196668		Annotated_lncRNA
ENST00000652943	0.387116801	4.117738371	3.411	0.04488	1	ENSG00000269934		Annotated_lncRNA
TCONS_00305693	0.78681903	6.013786707	2.9342	0.046378	1	XLOC_101732	.	Novel_lncRNA
ENST00000404891	0.912772915	6.389430392	2.8074	0.031616	1	ENSG00000218416		Annotated_lncRNA
ENST00000514109	1.395334306	8.581666198	2.6206	0.0074066	1	ENSG00000248049		Annotated_lncRNA
ENST00000667923	1.217030553	6.881570028	2.4994	0.031703	1	ENSG00000287645		Annotated_lncRNA
ENST00000530805	1.103662096	5.909743917	2.4208	0.034068	1	ENSG00000254855		Annotated_lncRNA
ENST00000446847	1.699591944	8.313523571	2.2903	0.014962	1	ENSG00000230063		Annotated_lncRNA
TCONS_00280391	1.503364324	6.955329748	2.2099	0.029126	1	XLOC_092052	.	Novel_lncRNA
ENST00000614114	2.277597926	10.44570233	2.1973	0.0070184	1	ENSG00000220804		Annotated_lncRNA
TCONS_00300834	1.604147354	7.202184197	2.1666	0.042472	1	XLOC_099922	.	Novel_lncRNA
ENST00000658331	2.403551811	8.747175421	1.8636	0.049777	1	ENSG00000283103		Annotated_lncRNA
ENST00000433530	2.581855564	8.816227359	1.7718	0.030446	1	ENSG00000223482		Annotated_lncRNA
ENST00000618431	2.581855564	8.725887243	1.7569	0.041731	1	ENSG00000273783		Annotated_lncRNA
TCONS_00095301	4.0779729	12.35907148	1.5996	0.024292	1	XLOC_032363	.	Novel_lncRNA
TCONS_00371786	4.670572466	13.89522769	1.5729	0.031443	1	XLOC_129426	.	Novel_lncRNA
TCONS_00103843	3.368674594	10.015189	1.5719	0.031858	1	XLOC_035325	.	Novel_lncRNA
ENST00000602980	4.502845984	12.62878337	1.4878	0.037279	1	ENSG00000227855		Annotated_lncRNA
ENST00000424415	4.238352786	11.56174949	1.4478	0.040209	1	ENSG00000285756		Annotated_lncRNA
ENST00000442036	7.097286977	17.83657294	1.3295	0.014256	1	ENSG00000223960		Annotated_lncRNA
ENST00000550096	7.929208885	18.13244066	1.1933	0.030263	1	ENSG00000257489		Annotated_lncRNA
TCONS_00022165	6.737349188	15.30400404	1.1837	0.033913	1	XLOC_007611	.	Novel_lncRNA
ENST00000558006	12.36378929	23.78146758	0.94372	0.031739	1	ENSG00000259659		Annotated_lncRNA
TCONS_00315838	13.32156548	23.68798894	0.83039	0.046674	1	XLOC_105941	.	Novel_lncRNA
ENST00000439699	15.73045573	27.46712336	0.80415	0.040777	1	ENSG00000232995		Annotated_lncRNA
ENST00000559553	29.5651915	48.40613191	0.71129	0.018627	1	ENSG00000259342		Annotated_lncRNA
TCONS_00242636	60.02503283	95.06315437	0.66332	0.0032394	1	XLOC_078852	.	Novel_lncRNA
TCONS_00288031	27.87818498	43.35187802	0.63696	0.037726	1	XLOC_094773	.	Novel_lncRNA
ENST00000647830	34.60818758	52.08676016	0.5898	0.036	1	ENSG00000285972		Annotated_lncRNA
TCONS_00348825	36.6749643	54.63303172	0.57498	0.044524	1	XLOC_118292	.	Novel_lncRNA
ENST00000670451	86.51263553	117.8184353	0.44558	0.041407	1	ENSG00000247828		Annotated_lncRNA
TCONS_00361232	197.5565224	261.7628601	0.40599	0.049874	1	XLOC_123741	.	Novel_lncRNA
TCONS_00106835	101.3475065	132.3268465	0.3848	0.034368	1	XLOC_036201	.	Novel_lncRNA
TCONS_00340976	185.2351917	233.0969475	0.33157	0.025448	1	XLOC_115186	.	Novel_lncRNA
TCONS_00386864	781.324362	946.3160061	0.2764	0.0094273	1	XLOC_137833	.	Novel_lncRNA
TCONS_00291153	357.5444043	425.5666591	0.25126	0.043748	1	XLOC_096111	.	Novel_lncRNA
ENST00000634905	318.3577089	252.743196	-0.33298	0.019699	1	ENSG00000272645		Annotated_lncRNA
ENST00000602890	219.8038141	173.4927068	-0.34134	0.04365	1	ENSG00000269888		Annotated_lncRNA
TCONS_00368850	83.4527217	61.22658033	-0.4468	0.049991	1	XLOC_127301	.	Novel_lncRNA
ENST00000637996	169.7531143	121.1776205	-0.48631	0.0088478	1	ENSG00000283265		Annotated_lncRNA
TCONS_00252800	466.5338126	332.9227457	-0.48679	7.37E-05	1	XLOC_082071	.	Novel_lncRNA
TCONS_00350386	39.83825573	25.15022555	-0.66358	0.032568	1	XLOC_118922	.	Novel_lncRNA
ENST00000600534	39.0587833	24.56476715	-0.66906	0.040545	1	ENSG00000267858		Annotated_lncRNA
TCONS_00006075	52.30865331	32.61725398	-0.68141	0.039194	1	XLOC_001968	.	Novel_lncRNA
ENST00000561463	69.36426922	43.16962853	-0.68418	0.0089202	1	ENSG00000259660		Annotated_lncRNA
ENST00000443374	52.7223627	32.41576519	-0.70172	0.022365	1	ENSG00000226200		Annotated_lncRNA
ENST00000642667	28.47602338	16.3250033	-0.80266	0.046285	1	ENSG00000285367		Annotated_lncRNA
ENST00000496593	42.43862159	23.5130052	-0.85192	0.01512	1	ENSG00000243742		Annotated_lncRNA
TCONS_00004048	27.58117433	15.20722701	-0.85893	0.033596	1	XLOC_001352	.	Novel_lncRNA
ENST00000649516	22.79532486	12.26559284	-0.89412	0.045575	1	ENSG00000285872		Annotated_lncRNA
TCONS_00145417	29.20848439	15.16465066	-0.94568	0.020032	1	XLOC_047772	.	Novel_lncRNA
TCONS_00217150	27.16888668	13.83705965	-0.97342	0.038863	1	XLOC_069857	.	Novel_lncRNA
ENST00000627498	32.50365457	15.65663042	-1.0538	0.0060244	1	ENSG00000214837		Annotated_lncRNA
TCONS_00245412	16.97466529	7.692594698	-1.1418	0.034461	1	XLOC_079663	.	Novel_lncRNA
ENST00000624080	16.51002777	6.742056765	-1.2921	0.013243	1	ENSG00000236830		Annotated_lncRNA
TCONS_00236914	18.40050889	7.105407164	-1.3728	0.0082713	1	XLOC_076936	.	Novel_lncRNA
ENST00000500695	13.12543746	4.914900493	-1.4171	0.032647	1	ENSG00000247363		Annotated_lncRNA
ENST00000601075	11.71550957	4.327712959	-1.4367	0.035859	1	ENSG00000239665		Annotated_lncRNA
ENST00000420195	16.6147275	6.004791815	-1.4683	0.011169	1	ENSG00000224660		Annotated_lncRNA
ENST00000447329	9.520770811	3.414054886	-1.4796	0.040526	1	ENSG00000237352		Annotated_lncRNA
TCONS_00218445	15.40303539	5.287245783	-1.5426	0.011966	1	XLOC_070336	.	Novel_lncRNA
TCONS_00327091	12.26633654	4.105445084	-1.5791	0.017072	1	XLOC_110076	.	Novel_lncRNA
ENST00000409454	13.03523171	3.96436256	-1.7173	0.0091736	1	ENSG00000179362		Annotated_lncRNA
TCONS_00106656	8.894331667	2.391486367	-1.895	0.042303	1	XLOC_036163	.	Novel_lncRNA
TCONS_00346854	10.03575005	2.474240979	-2.0201	0.012364	1	XLOC_117418	.	Novel_lncRNA
TCONS_00194978	6.463600844	1.583600219	-2.0291	0.04114	1	XLOC_061560	.	Novel_lncRNA
ENST00000560292	9.211174734	2.169218492	-2.0862	0.022187	1	ENSG00000259658		Annotated_lncRNA
ENST00000654189	7.225249018	1.571306932	-2.2011	0.022639	1	ENSG00000287796		Annotated_lncRNA
ENST00000666326	6.229616941	1.349039057	-2.2072	0.032646	1	ENSG00000233143		Annotated_lncRNA
ENST00000655707	7.585186807	1.490121581	-2.3478	0.01308	1	ENSG00000235989		Annotated_lncRNA
ENST00000439559	6.958747663	1.020999258	-2.7688	0.0089334	1	ENSG00000224914		Annotated_lncRNA
ENST00000500612	7.846349722	0.938244646	-3.064	0.0071789	1	ENSG00000247324		Annotated_lncRNA
ENST00000636651	6.418497965	0.680666172	-3.2372	0.028684	1	ENSG00000288542		Annotated_lncRNA
TCONS_00216771	4.598290575	0.340333086	-3.7561	0.016065	1	XLOC_069700	.	Novel_lncRNA
ENST00000550216	3.507213907	0	#NAME?	0.017061	1	ENSG00000257815		Annotated_lncRNA
TCONS_00219354	2.873527775	0	#NAME?	0.041123	1	XLOC_070783	.	Novel_lncRNA
ENST00000666796	4.987415532	0	#NAME?	0.042339	1	ENSG00000254349		Annotated_lncRNA
ENST00000534594	0	3.809417489	#NAME?	0.020835	1	ENSG00000255256		Annotated_lncRNA
ENST00000628194	0	3.742094685	#NAME?	0.027527	1	ENSG00000227165		Annotated_lncRNA
TCONS_00320233	0	3.786400176	#NAME?	0.023574	1	XLOC_107518	.	Novel_lncRNA
TCONS_00318658	0	3.786400176	#NAME?	0.023574	1	XLOC_106918	.	Novel_lncRNA
TCONS_00385414	0	3.165631177	#NAME?	0.038509	1	XLOC_137063	.	Novel_lncRNA
ENST00000604669	0	3.574856327	#NAME?	0.036463	1	ENSG00000238035		Annotated_lncRNA
ENST00000666183	0	4.666476784	#NAME?	0.0057746	1	ENSG00000205559		Annotated_lncRNA
